# Supplementary material for: Gomisin M2 Ameliorates Atopic Dermatitis-like Skin Lesions via Inhibition of STAT1 and NF-κB Activation in 2,4-Dinitrochlorobenzene/Dermatophagoides farinae Extract-Induced BALB/c Mice
Source: Molecules. 2021 Jul 21;26(15):4409. doi: 10.3390/molecules26154409 (PMC8346973; doi:10.3390/molecules26154409)
Supplement: Supplementary file 1 [file molecules-26-04409-s001.zip]

Archive with 3 entries (3 files):
- supplementary Figure S1.pdf
- supplementary Figure S2.pdf
- supplementary Table S1.pdf
